# Supplementary material for: Identification of a third myosin-5a-melanophilin interaction that mediates the association of myosin-5a with melanosomes
Source: eLife. 2024 Jun 20;13:RP93662. doi: 10.7554/eLife.93662 (PMC11189624; doi:10.7554/eLife.93662)
Supplement: Figure 1—source data 2. [file elife-93662-fig1-data2.zip]

Archive with 7 entries (4 files):
- Figure 1-Source data 2/
- Figure 1-Source data 2/Original files for Figure 1D/
- Figure 1-Source data 2/Original files for Figure 1D/Mlph-ABD C truncation pulldown Myo5a-MTD  westerm blot.tif
- Figure 1-Source data 2/Original files for Figure 1D/Mlph-ABD C truncation pulldown Myo5a-MTD Input.tif
- Figure 1-Source data 2/Uncropped gels and blots  for Figure 1D/
- Figure 1-Source data 2/Uncropped gels and blots  for Figure 1D/Mlph-ABD C truncation pulldown Myo5a-MTD  westerm blot.tif
- Figure 1-Source data 2/Uncropped gels and blots  for Figure 1D/Mlph-ABD C truncation pulldown Myo5a-MTD Input.tif
