# Supplementary material for: Identification of a third myosin-5a-melanophilin interaction that mediates the association of myosin-5a with melanosomes
Source: eLife. 2024 Jun 20;13:RP93662. doi: 10.7554/eLife.93662 (PMC11189624; doi:10.7554/eLife.93662)
Supplement: Figure 2—figure supplement 1—source data 3. [file elife-93662-fig2-figsupp1-data3.zip]

Archive with 7 entries (4 files):
- Figure 2-figure supplement Source data 3/
- Figure 2-figure supplement Source data 3/Original files for Figure2 supplement C/
- Figure 2-figure supplement Source data 3/Original files for Figure2 supplement C/Mlph-ABD pulldown Myo5a C truncation wb.tif
- Figure 2-figure supplement Source data 3/Original files for Figure2 supplement C/Mlph-ABD pulldown Myo5a C truncation.tif
- Figure 2-figure supplement Source data 3/Uncropped gels and blots  for Figure2 supplement C/
- Figure 2-figure supplement Source data 3/Uncropped gels and blots  for Figure2 supplement C/Mlph-ABD pulldown Myo5a C truncation wb.tif
- Figure 2-figure supplement Source data 3/Uncropped gels and blots  for Figure2 supplement C/Mlph-ABD pulldown Myo5a C truncation.tif
