# Supplementary material for: Identification of a third myosin-5a-melanophilin interaction that mediates the association of myosin-5a with melanosomes
Source: eLife. 2024 Jun 20;13:RP93662. doi: 10.7554/eLife.93662 (PMC11189624; doi:10.7554/eLife.93662)
Supplement: Figure 3—source data 2. [file elife-93662-fig3-data2.zip]

Archive with 7 entries (4 files):
- Figure 3-Source data 2/
- Figure 3-Source data 2/Original files for Figure 3A/
- Figure 3-Source data 2/Original files for Figure 3A/Mlph-ABD pulldown Myo5a-MTD in diffreent NaCl strength Input.tif
- Figure 3-Source data 2/Original files for Figure 3A/Mlph-ABD pulldown Myo5a-MTD in diffreent NaCl strength wb.tif
- Figure 3-Source data 2/Uncropped gels and blots  for Figure 3A/
- Figure 3-Source data 2/Uncropped gels and blots  for Figure 3A/Mlph-ABD pulldown Myo5a-MTD in diffreent NaCl strength Input.tif
- Figure 3-Source data 2/Uncropped gels and blots  for Figure 3A/Mlph-ABD pulldown Myo5a-MTD in diffreent NaCl strength wb.tif
