# Supplementary material for: Identification of a third myosin-5a-melanophilin interaction that mediates the association of myosin-5a with melanosomes
Source: eLife. 2024 Jun 20;13:RP93662. doi: 10.7554/eLife.93662 (PMC11189624; doi:10.7554/eLife.93662)
Supplement: Figure 5—source data 1. [file elife-93662-fig5-data1.zip]

Archive with 5 entries (2 files):
- Figure 5-Source data 1/
- Figure 5-Source data 1/Original files for Figure 5A/
- Figure 5-Source data 1/Original files for Figure 5A/MlphABD cosedimentation with Actin with or without Myo5a-MTD  .tif
- Figure 5-Source data 1/Uncropped gels   for Figure 5A/
- Figure 5-Source data 1/Uncropped gels   for Figure 5A/MlphABD cosedimentation with Actin with or without Myo5a-MTD  .tif
