# Supplementary material for: Identification of a third myosin-5a-melanophilin interaction that mediates the association of myosin-5a with melanosomes
Source: eLife. 2024 Jun 20;13:RP93662. doi: 10.7554/eLife.93662 (PMC11189624; doi:10.7554/eLife.93662)
Supplement: Figure 5—source data 2. [file elife-93662-fig5-data2.zip]

Archive with 6 entries (3 files):
- Figure 5-Source data 2/
- Figure 5-Source data 2/elife-Figure 5B data.xlsx
- Figure 5-Source data 2/Original files for Figure 5B/
- Figure 5-Source data 2/Original files for Figure 5B/MlphABD cosedimentation  with different Myo5a-MTD conc.tif
- Figure 5-Source data 2/Uncropped gels   for Figure 5B/
- Figure 5-Source data 2/Uncropped gels   for Figure 5B/MlphABD cosedimentation  with different Myo5a-MTD conc.tif
