# Supplementary material for: Identification of a third myosin-5a-melanophilin interaction that mediates the association of myosin-5a with melanosomes
Source: eLife. 2024 Jun 20;13:RP93662. doi: 10.7554/eLife.93662 (PMC11189624; doi:10.7554/eLife.93662)
Supplement: Figure 7—source data 2. [file elife-93662-fig7-data2.zip]

Archive with 7 entries (4 files):
- Figure 7-Source data 2/
- Figure 7-Source data 2/Original files for Figure 7D/
- Figure 7-Source data 2/Original files for Figure 7D/EGFP.tif
- Figure 7-Source data 2/Original files for Figure 7D/β-tubulin.tif
- Figure 7-Source data 2/Uncropped blots for Figure 7D/
- Figure 7-Source data 2/Uncropped blots for Figure 7D/EGFP.tif
- Figure 7-Source data 2/Uncropped blots for Figure 7D/β-tubulin.tif
